# Supplementary material for: Development of a New Clay-Based Aerogel Composite from Ball Clay from Piauí, Brazil and Polysaccharides
Source: Polymers (Basel). 2023 May 23;15(11):2412. doi: 10.3390/polym15112412 (PMC10255265; doi:10.3390/polym15112412)
Supplement: Supplementary file 1 [file polymers-15-02412-s001.zip]

Archive with 1 entries (1 files):
- polymers-2301349-supplementary.pdf
